# Supplementary material for: Fusarium Species Associated with Maize Leaf Blight in Heilongjiang Province, China
Source: J Fungi (Basel). 2022 Nov 6;8(11):1170. doi: 10.3390/jof8111170 (PMC9698036; doi:10.3390/jof8111170)
Supplement: Supplementary file 1 [file jof-08-01170-s001.zip]

Archive with 1 entries (1 files):
- jof-1951688-supplementary.pdf
